# Supplementary material for: Use of Wastewater to Monitor Antimicrobial Resistance Trends in Communities and Implications for Wastewater-Based Epidemiology: A Review of the Recent Literature
Source: Microorganisms. 2025 Sep 5;13(9):2073. doi: 10.3390/microorganisms13092073 (PMC12473023; doi:10.3390/microorganisms13092073)
Supplement: Supplementary file 1 [file microorganisms-13-02073-s001.zip]

Archive with 1 entries (1 files):
- microorganisms-3748871-supplementary.pdf
